# Supplementary material for: The phylogenomic landscape of extended-spectrum β-lactamase producing Citrobacter species isolated from surface water
Source: BMC Genomics. 2023 Dec 7;24:755. doi: 10.1186/s12864-023-09867-4 (PMC10704729; doi:10.1186/s12864-023-09867-4)
Supplement: Supplementary file 5 — Supplementary Material 5 [file 12864_2023_9867_MOESM5_ESM.ods]

## Sheet: Reference_Genomes
Genome Name	Strain	Isolation Source	Collection Date	Geographical Region	Host Name	Accession number
Citrobacter braakii strain 4928STDY7071491	4928STDY7071491	Enviroment: faecal	2018	United Kingdom	Human, Homo sapiens	GCA_009648935.1
Citrobacter braakii strain 4928STDY7071493	4928STDY7071493	Enviroment: faecal	2018	United Kingdom	Human, Homo sapiens	GCA_902160915.1
Citrobacter braakii strain 4928STDY7071494	4928STDY7071494	Enviroment: faecal	2018	United Kingdom	Human, Homo sapiens	GCA_902160995.1
Citrobacter braakii strain CB00124	CB00124	Human: wound	2018	USA	Human, Homo sapiens	GCA_016502105.1
Citrobacter braakii strain RWM.4	RWM.4	Enviroment: raw wastewater	15-Jun	Portugal		GCA_016859695.1
Citrobacter braakii strain RWM.8	RWM.8	Enviroment: raw wastewater	15-Jun	Portugal		GCA_016859715.1
Citrobacter braakii strain D8 A	D8 A	Human	May-17	Sweden		GCA_900169695.1
Citrobacter braakii strain D9	D9	Human	May-17	Sweden		GCA_900169625.1
Citrobacter braakii strain NUITM-VC3	NUITM-VC3	Animal: aquatic animals, plants, and environment	2021	Viet Nam		GCA_019655655.1
Citrobacter braakii strain A47	A47	Environment				PRJNA301444
Citrobacter braakii strain C8	C8	Plant: Carrots	05/02/2015	Germany		PRJNA224116
Citrobacter braakii strain GN02600	GN02600	Human		China		PRJNA808801
Citrobacter braakii strain Survcare462	Survcare462	Enviroment: Rectal swab/stool	2019	Germany	Homo sapiens	GCA_018420675.1
Citrobacter braakii strain S169	S169	Animal: chicken slaughterhouse	25/07/2013	South Korea	Chicken, Gallus gallus	SAMN10613361
Citrobacter braakii strain CB00054	CB00054	Human: urine	2017	USA	Human, Homo sapiens	GCA_016504885.1
Citrobacter braakii strain CB00149	CB00149	Human: tissue	2019	USA	Human, Homo sapiens	GCA_016501755.1
Citrobacter braakii strain W1R	W1R	Environment: Sewage	2019-02-15T15:26:25Z	China		GCA_017151575.1
Citrobacter braakii strain CB00113	CB00113	Human: tissue	2018	USA	Human, Homo sapiens	GCA_016503635.1
Citrobacter braakii strain CF-16-58	CF-16-58	Human: urine	2016	China	Homo sapiens	GCA_019659885.1
Citrobacter braakii strain CB13459-7	CB13459-7	Water	2017	Germany		SAMN12219629
Citrobacter braakii strain CF248	CF248	Enviroment: Hospital wastewater	14/12/2017	Peru		SAMN19182481
Citrobacter braakii strain C7	C7	Plant: Sprouts	05/02/2015	Germany		PRJNA224116
Citrobacter braakii strain CB00072	CB00072	Human: tissue	2018	USA	Human, Homo sapiens	GCA_016504515.1
Citrobacter braakii strain CB00133	CB00133	Human: sputum	2018	USA	Human, Homo sapiens	GCA_016502055.1
Citrobacter braakii strain CA-26	CA-26	Plant: boiled potato	2013	Bolivia		GCA_002939255.1
Citrobacter braakii strain FF414	FF414	Enviroment: feces	11/01/2018	China	Vulpes zerda	GCA_014230155.1
Citrobacter braakii strain FF423	FF423	Enviroment: feces	11/01/2018	China	Vulpes zerda	GCA_014230105.1
Citrobacter braakii strain FF371	FF371	Enviroment: feces	11/01/2018	China	Vulpes zerda	GCA_014230185.1
Citrobacter braakii strain CB00017	CB00017	Human: urine	2017	USA	Human, Homo sapiens	GCA_012952645.1
Citrobacter braakii strain MY49	MY49	Human: blood	20-Nov-18	China	Dog, Canis lupus familiaris	GCA_009647535.1
Citrobacter braakii strain CB00127	CB00127	Human: wound	2018	USA	Human, Homo sapiens	GCA_016502085.1
Citrobacter braakii GTA-CB04	GTA-CB04	Animal: Ground beef	26-Nov-13	Canada		GCA_000786275.1
Citrobacter braakii strain CB00164	CB00164	Human: urine	2019	USA	Human, Homo sapiens	GCA_016501295.1
Citrobacter braakii strain S23	S23	Surface Water	2017	South Africa		SRR23239837
Citrobacter braakii strain SCPM-O-B-9249 (F24-1Cb/19) strain SCPM-O-B-9249 (F24-1Cb/19) strain SCPM-O-B-9249 (F24-1Cb/19)	SCPM-O-B-9249 (F24-1Cb/19)	Enviroment: feces	19/04/2019	Russia	Homo sapiens	GCA_018138525.1
Citrobacter braakii strain SZ6R	SZ6R	Animal: pork	2019	China		GCA_015730635.1
Citrobacter braakii strain S1279	S1279	Plant: Red leaf vegetables				GCA_002919455.1
Citrobacter braakii strain S1280	S1280	Plant: Red leaf vegetables				GCA_002918455.1
Citrobacter braakii strain S1283	S1283	Plant: Red leaf vegetables				GCA_002918465.1
Citrobacter braakii strain S1281	S1281	Plant: Red leaf vegetables				GCA_002919485.1
Citrobacter braakii strain S1282	S1282	Plant: Red leaf vegetables				GCA_002919425.1
Citrobacter braakii strain S1278	S1278	Plant: Red leaf vegetables				GCA_002918495.1
Citrobacter braakii strain S649	S649	Plant: Leafy green				GCA_002918575.1
Citrobacter braakii strain CB00088	CB00088	Human: urine	2018	USA	Human, Homo sapiens	GCA_016504105.1
Citrobacter braakii strain CB00163	CB00163	Human: sputum	2019	USA	Human, Homo sapiens	GCA_016501405.1
Citrobacter braakii strain CB00009	CB00009	Human: wound	2017	USA	Human, Homo sapiens	GCA_016507955.1
Citrobacter braakii strain CB00022	CB00022	Human: wound	2017	USA	Human, Homo sapiens	GCA_016505395.1
Citrobacter braakii GTA-CB01	GTA-CB01	Animal: Ground Beef	24-Sep-13	Canada		GCA_000786265.1
Citrobacter braakii strain CB00002	CB00002	Human: sputum	2017	USA	Human, Homo sapiens	GCA_016505625.1
Citrobacter braakii MV-r1-SK3-O	MV-r1-SK3-O	Environment: environmental swab veterinary clinic	2020	Switzerland		GCA_021503935.1
Citrobacter braakii strain KE3367	KE3367 57706165	Enviroment				GCA_019800325.1
Citrobacter braakii strain KE3367	KE3367 57706174	Enviroment				GCA_019800325.1
Citrobacter braakii strain KE3367	KE3367 57706181	Enviroment				GCA_019800325.1
Citrobacter braakii strain Survcare336	Survcare336	Enviroment: Rectal swab/stool	2019	Germany	Homo sapiens	GCA_018422725.1
Citrobacter braakii strain CB00019	CB00019	Human: urine	2017	USA	Human, Homo sapiens	GCA_016505465.1
Citrobacter braakii CbH138	CbH138	Human: rectal swab from healthy participants	2015	China		PRJNA787795
Citrobacter braakii strain CB00130	CB00130	Human: wound	2018	USA	Human, Homo sapiens	GCA_016503115.1
Citrobacter braakii strain S21	S21	Surface Water	2017	South Africa		SRR23239838
Citrobacter braakii strain CB00064	CB00064	Human: tissue	2017	USA	Human, Homo sapiens	GCA_016504605.1
Citrobacter gillenii strain RHB34-C11	RHB34-C11	Pooled pig fecal samples collected from floor of farm	2017	United Kingdom		GCA_014104775.1
Citrobacter gillenii strain RHBSTW-00344	RHBSTW-00344	Freshwater sample from upstream of wastewater treatment plant	2017	United Kingdom		GCA_014101295.1
Citrobacter gillenii strain soB4	soB4	Environment	2014	Netherlands		GCA_009660335.1
Citrobacter gillenii strain RHBSTW-00349	RHBSTW-00349	Freshwater sample from downstream of wastewater treatment plant	2017	United Kingdom		GCA_014101305.1
Citrobacter gillenii strain RHBSTW-00116	RHBSTW-00116	Freshwater sample from downstream of wastewater treatment plant	2017	United Kingdom		GCA_014104105.1
Citrobacter gillenii strain RHBSTW-00142	RHBSTW-00142	Wastewater effluent sample	2017	United Kingdom		PRJNA283999
Citrobacter murliniae S24	S24	Surface Water	2017	South Africa		SRR23239836
Citrobacter spp. 1241a	1241a	Animal		China		NZ_JAOWHL010000036.1
Citrobacter spp. 1273b	1273b	Animal		China		JWAG01000005.1
Citrobacter spp. 1120a	1120a	Animal		China		CATWNP010000214.1
Citrobacter spp strain HRGM_Genome_0063	HRGM_Genome_0063	feces	2019	Japan	Homo sapiens	SAMN19224529
Citrobacter europaeus strain CB00141	CB00141	Human	2018	USA		SAMN16339984
Citrobacter europaeus strain CB00157	CB00157	Human	2019	USA		SAMN16339999
Citrobacter europaeus strain CB00144	CB00144	Human	2018	USA		SAMN16339987
Citrobacter europaeus strain CB00142	CB00142	Human	2019	USA		SAMN16339985
Citrobacter europaeus strain CB00053	CB00053	wound	2017	USA	Human, Homo sapiens	SAMN10435596
Citrobacter europaeus strain CB00169	CB00169	wound	2019	USA	Human, Homo sapiens	SAMN16340010
Citrobacter europaeus strain S1284	S1284	vegetables				SAMN08395893
Citrobacter portucalensis strain CB00025	CB00025	urine	2017	USA	Human, Homo sapiens	SAMN10435569
Citrobacter portucalensis strain GEO_16_Eff_A	GEO_16_Eff_A	water	2017	USA		SAMN09289737
Citrobacter portucalensis strain CB00198	CB00198	urine	2019	USA	Human, Homo sapiens	SAMN16340033
Citrobacter portucalensis strain HK1	HK1	Environment	2018	South Korea		SAMN12096240
Citrobacter portucalensis strain CB00109	CB00109	urine	2018	USA	Human, Homo sapiens	SAMN12220314
Citrobacter portucalensis strain CB00201	CB00201	blood	2019	USA	Human, Homo sapiens	SAMN16340036
Citrobacter portucalensis strain CB00047	CB00047	blood	2017	USA	Human, Homo sapiens	SAMN10435591
Citrobacter portucalensis strain PBIO1938	PBIO1938	Animal				GCA_902807235.1
Citrobacter portucalensis strain PBIO1950	PBIO1950	Animal				GCA_902807305.1
Citrobacter portucalensis strain S25	S25	Surface Water	2017	South Africa		SRR23239835
Citrobacter portucalensis strain CB00203	CB00203	rectal swab	2019	USA	Human, Homo sapiens	SAMN16340038
Citrobacter portucalensis strain CB00079	CB00079	peritoneal fluid	2018	USA	Human, Homo sapiens	SAMN11284922
Citrobacter portucalensis strain UFMG-H9	UFMG-H9	urine	29-May-19	Brazil	Bos indicus	SAMN14470508
Citrobacter portucalensis strain 13_E_CF	13_E_CF	environment	18/05/2015	Germany		GCA_901456295.1
Citrobacter portucalensis strain NR-12	NR-12	Dropping	20-Oct-15	Bangladesh	Chicken, Gallus gallus	GCA_002051555.1
Citrobacter portucalensis strain CB00176	CB00176	rectal swab	2019	USA	Human, Homo sapiens	SAMN13621922
Citrobacter portucalensis strain CB00041	CB00041	blood	2017	USA	Human, Homo sapiens	SAMN10435585
Citrobacter portucalensis strain CB00037	CB00037	sputum	2017	USA	Human, Homo sapiens	SAMN10435581
Citrobacter portucalensis strain CB00042	CB00042	sputum	2017	USA	Human, Homo sapiens	SAMN10435586
Citrobacter portucalensis strain CB00193	CB00193	tissue	2019	USA	Human, Homo sapiens	SAMN16340028
Citrobacter portucalensis strain RHB16-C04	RHB16-C04	Pooled pig fecal samples collected from floor of farm	2017	United Kingdom		SAMN15148131
Citrobacter portucalensis strain RHB16-C05	RHB16-C05	Pooled pig fecal samples collected from floor of farm	2017	United Kingdom		SAMN15148132
Citrobacter portucalensis strain ERR260155-bin.13	ERR260155-bin.13	human gut		Sweden		PRJEB51075
Citrobacter portucalensis strain CB00048	CB00048	sputum	2017	USA	Human, Homo sapiens	SAMN10435592
Citrobacter portucalensis strain CF_324	CF_324	washroom sink in hospital intensive care unit	2016-04	Pakistan		SAMN10249196
Citrobacter portucalensis strain RHBSTW-00228	RHBSTW-00228	Wastewater effluent sample	2017	United Kingdom		SAMN15148551
Citrobacter portucalensis strain RHB02-C11	RHB02-C11	Pooled pig fecal samples collected from floor of farm	2017	United Kingdom		SAMN15147966
Citrobacter portucalensis strain 2021EL-00129	2021EL-00129	urine	2021	USA	Homo sapiens	SAMN18511100
Citrobacter portucalensis strain F3R	F3R	Animal				SAMN15659132
Citrobacter portucalensis strain RIT669	RIT669	Animal				PRJNA622569
Citrobacter portucalensis strain CB00012	CB00012	sputum	2017	USA	Human, Homo sapiens	SAMN10435557
Citrobacter portucalensis strain RHB14-C03	RHB14-C03	Pooled pig fecal samples collected from floor of farm	2017	United Kingdom		SAMN15148092
